# Supplementary material for: The Speed of Range Shifts in Fragmented Landscapes
Source: PLoS One. 2012 Oct 17;7(10):e47141. doi: 10.1371/journal.pone.0047141 (PMC3474837; doi:10.1371/journal.pone.0047141)
Supplement: Data S1 — Raw data for this study is made available here. (ZIP) [file pone.0047141.s005.zip]

Archive with 2 entries (2 files):
- dataguide.R
- hodgsondata.Rdata
