# Supplementary material for: The Speed of Range Shifts in Fragmented Landscapes
Source: PLoS One. 2012 Oct 17;7(10):e47141. doi: 10.1371/journal.pone.0047141 (PMC3474837; doi:10.1371/journal.pone.0047141)
Supplement: Data S1 — Raw data for this study is made available here. (ZIP) [file pone.0047141.s005.zip › dataguide.R]

load("hodgsondata.Rdata")
ls()

##############analytical speed for different arrangements##############
#speed values are in the data frame 'speeds'
> summary(speeds)
       ex          alpha           gamma          evspeed4        
 Min.   :0.2   Min.   :1.000   Min.   :0.500   Min.   :2.621e-06  
 1st Qu.:0.2   1st Qu.:1.000   1st Qu.:0.500   1st Qu.:6.683e-04  
 Median :0.3   Median :2.000   Median :1.000   Median :1.085e-02  
 Mean   :0.3   Mean   :2.333   Mean   :1.167   Mean   :3.960e-02  
 3rd Qu.:0.4   3rd Qu.:4.000   3rd Qu.:2.000   3rd Qu.:5.785e-02  
 Max.   :0.4   Max.   :4.000   Max.   :2.000   Max.   :1.757e-01  
  clustspeed4         blockspeed4          evspeed10       block2speed10      
 Min.   :5.018e-32   Min.   :1.386e-16   Min.   :0.06847   Min.   :0.0006588  
 1st Qu.:6.686e-21   1st Qu.:1.034e-07   1st Qu.:0.08616   1st Qu.:0.0236145  
 Median :1.426e-09   Median :1.250e-04   Median :0.11307   Median :0.0953058  
 Mean   :1.582e-02   Mean   :2.689e-02   Mean   :0.13629   Mean   :0.1066320  
 3rd Qu.:1.374e-03   3rd Qu.:1.774e-02   3rd Qu.:0.17807   3rd Qu.:0.1716914  
 Max.   :1.485e-01   Max.   :1.860e-01   Max.   :0.28316   Max.   :0.2879023  
  blockspeed10        clustspeed10        foundspeed4       
 Min.   :3.538e-13   Min.   :2.341e-30   Min.   :8.160e-07  
 1st Qu.:1.126e-04   1st Qu.:3.749e-18   1st Qu.:1.492e-04  
 Median :8.359e-03   Median :3.992e-07   Median :1.089e-02  
 Mean   :6.575e-02   Mean   :3.313e-02   Mean   :4.083e-02  
 3rd Qu.:8.600e-02   3rd Qu.:1.496e-02   3rd Qu.:5.892e-02  
 Max.   :2.882e-01   Max.   :2.703e-01   Max.   :1.868e-01

#The fixed arrangements of patches are as follows

"evspeed4"  
  x   y
1 0 0.0
2 0 1.6
3 0 3.2
4 0 4.8
5 0 6.4
6 0 8.0

"blockspeed4" 
     x   y
1  0.0 0.0
2  0.0 0.1
3 -0.1 0.1
4 -0.1 7.9
5  0.0 7.9
6  0.0 8.0

"clustspeed4"
  x    y
1 0 0.00
2 0 0.10
3 0 3.95
4 0 4.05
5 0 7.90
6 0 8.00

"evspeed10"     
   x         y
1  0 0.0000000
2  0 0.8888889
3  0 1.7777778
4  0 2.6666667
5  0 3.5555556
6  0 4.4444444
7  0 5.3333333
8  0 6.2222222
9  0 7.1111111
10 0 8.0000000

"blockspeed10" 
      x    y
1   0.0 0.00
2   0.0 0.10
3  -0.1 0.10
4   0.0 3.95
5   0.0 4.05
6  -0.1 3.95
7  -0.1 4.05
8  -0.1 7.90
9   0.0 7.90
10  0.0 8.00

"block2speed10"
   x    y
1  0 0.00
2  0 0.10
3  0 1.95
4  0 2.05
5  0 3.95
6  0 4.05
7  0 5.95
8  0 6.05
9  0 7.90
10 0 8.00

"clustspeed10" 
      x   y
1   0.0 0.0
2   0.0 0.1
3   0.0 0.2
4  -0.1 0.1
5  -0.1 0.2
6  -0.1 7.8
7  -0.1 7.9
8   0.0 7.8
9   0.0 7.9
10  0.0 8.0

#The arrangements found by iteration are given in the list 'buildups'
> names(buildups)
 [1] "0.5 1 0.2" "0.5 1 0.4" "0.5 2 0.2" "0.5 2 0.4" "0.5 4 0.2" "0.5 4 0.4"
 [7] "1 1 0.2"   "1 1 0.4"   "1 2 0.2"   "1 2 0.4"   "1 4 0.2"   "1 4 0.4"  
[13] "2 1 0.2"   "2 1 0.4"   "2 2 0.2"   "2 2 0.4"   "2 4 0.2"   "2 4 0.4" 
#each name is the parameters g, alpha and mu

#######################landscapes used for simulation#####################
#are in list 'patches' where each element is a data frame with x,y co-ordinates
> names(patches)
  [1] "l_0_0.c"   "l_0_1.c"   "l_0_2.c"   "l_0_3.c"   "l_0_4.c"   "l_0_5.c"  
##suffix .c for channelled landscapes
[103] "l_100_2.c" "l_100_3.c" "l_100_4.c" "l_100_5.c" "l_100_6.c" "l_100_7.c"
[109] "l_100_8.c" "l_100_9.c" "l_0_0.p"   "l_0_1.p"   "l_0_2.p"   "l_0_3.p"  
##suffix .p for patchy landscapes
[211] "l_100_0.p" "l_100_1.p" "l_100_2.p" "l_100_3.p" "l_100_4.p" "l_100_5.p"
[217] "l_100_6.p" "l_100_7.p" "l_100_8.p" "l_100_9.p" "even"      "cross"    
[223] "l_0_0"     "l_0_1"     "l_0_2"     "l_0_3"     "l_0_4"     "l_0_5"    
##those without suffix are the patchy landscapes with stepping stones 
[325] "l_100_2"   "l_100_3"   "l_100_4"   "l_100_5"   "l_100_6"   "l_100_7"  
[331] "l_100_8"   "l_100_9"  

#metrics measured for the landscapes are in 'metrics'

> summary(metrics)
      land        shape         H               name      axis    
 Min.   :  0.00   c:880   Min.   :-2.000   cross  :   8   x:1328  
 1st Qu.: 27.00   p:880   1st Qu.: 2.000   even   :   8   y:1328  
 Median : 55.00   m:880   Median : 5.000   l_0_0  :   8           
 Mean   : 54.84   i: 16   Mean   : 4.961   l_0_0.c:   8           
 3rd Qu.: 82.25           3rd Qu.: 8.000   l_0_0.p:   8           
 Max.   :111.00           Max.   :10.000   l_0_1  :   8           
                                           (Other):2608           
    connsum             connvar            resistance       
 Min.   :6.234e-02   Min.   :1.747e-11   Min.   :3.146e-01  
 1st Qu.:7.233e+02   1st Qu.:8.824e-04   1st Qu.:1.616e+01  
 Median :2.163e+03   Median :3.282e-03   Median :1.382e+03  
 Mean   :6.836e+03   Mean   :9.005e-03   Mean   :6.723e+93  
 3rd Qu.:8.468e+03   3rd Qu.:1.418e-02   3rd Qu.:5.031e+06  
 Max.   :5.408e+04   Max.   :4.749e-02   Max.   :1.732e+97  
                                         NA's   :7.700e+01  
    maxflow             mindist              avpath         
 Min.   :5.773e-98   Min.   :8.667e+01   Min.   :1.993e-99  
 1st Qu.:6.145e-08   1st Qu.:3.195e+02   1st Qu.:4.468e-09  
 Median :1.382e-03   Median :9.776e+03   Median :9.567e-05  
 Mean   :1.019e+00   Mean   :1.890e+95   Mean   :1.989e-03  
 3rd Qu.:2.501e-01   3rd Qu.:2.221e+08   3rd Qu.:2.707e-03  
 Max.   :2.376e+01   Max.   :5.018e+98   Max.   :1.135e-02  
                                                            
     alpha       
 Min.   :0.1250  
 1st Qu.:0.2188  
 Median :0.3750  
 Mean   :0.4688  
 3rd Qu.:0.6250  
 Max.   :1.0000  

# conductivity is 1/resistance; avpath is 1/multiple shortest paths


######################simulation results#####################################

# 'sim' has results for 200 time step burn-in then 200 time step expansion period
> summary(sim)
      land       shape           H       direction      disp    
 cross  :  180   c:19800   Min.   :  0   x:29880   Min.   : 1.0  
 even   :  180   p:19800   1st Qu.:  2   y:29880   1st Qu.: 3.0  
 l_0_0  :  180   m:19800   Median :  5             Median : 5.5  
 l_0_0.c:  180   i:  360   Mean   :  5             Mean   : 5.5  
 l_0_0.p:  180             3rd Qu.:  8             3rd Qu.: 8.0  
 l_0_1  :  180             Max.   : 10             Max.   :10.0  
 (Other):58680             NA's   :360                           
       r                ex            front200          occ200      
 Min.   : 10.00   Min.   :0.0500   Min.   :   3.0   Min.   :0.0000  
 1st Qu.: 10.00   1st Qu.:0.0500   1st Qu.: 226.0   1st Qu.:0.8366  
 Median : 45.00   Median :0.2000   Median : 252.0   Median :0.9313  
 Mean   : 51.67   Mean   :0.2167   Mean   : 228.6   Mean   :0.8340  
 3rd Qu.:100.00   3rd Qu.:0.4000   3rd Qu.: 255.0   3rd Qu.:0.9847  
 Max.   :100.00   Max.   :0.4000   Max.   : 255.0   Max.   :1.0000  
                                   NA's   :1664.0                   
      rate           
 Min.   :-1.881e+00  
 1st Qu.: 8.446e-18  
 Median : 5.792e-03  
 Mean   : 4.335e-01  
 3rd Qu.: 2.027e-01  
 Max.   : 1.611e+01  
 NA's   : 1.664e+03 

# front200 and occ200 are the position of the front and the occupancy of the 
# initial landscape at the end of the burn-in. rate is the average rate of advance of 
# the front after the burn-in, found by linear regression
# note that rates <<256/200 will not be well resolved by this short simulation

# 'lsim' has results for 200 time step burn-in then 10,000 - 40,000 time step 
# expansion period, or until expansion is complete (time),
# always with r = 100 and mu("ex")= 0.2 

> summary(lsim)
      land        shape         H               name      axis   
 Min.   :  0.00   c:660   Min.   :-2.000   cross  :   6   x:996  
 1st Qu.: 27.00   p:660   1st Qu.: 2.000   even   :   6   y:996  
 Median : 55.00   m:660   Median : 5.000   l_0_0  :   6          
 Mean   : 54.84   i: 12   Mean   : 4.961   l_0_0.c:   6          
 3rd Qu.: 82.25           3rd Qu.: 8.000   l_0_0.p:   6          
 Max.   :111.00           Max.   :10.000   l_0_1  :   6          
                                           (Other):1956          
      disp          front200         occ200            rate           
 Min.   :2.000   Min.   : 36.0   Min.   :0.0000   Min.   :-2.950e-03  
 1st Qu.:2.000   1st Qu.:234.0   1st Qu.:0.9176   1st Qu.: 3.010e-17  
 Median :4.000   Median :254.0   Median :0.9603   Median : 4.262e-05  
 Mean   :4.667   Mean   :234.1   Mean   :0.9229   Mean   : 6.318e-01  
 3rd Qu.:8.000   3rd Qu.:255.0   3rd Qu.:0.9908   3rd Qu.: 1.660e-01  
 Max.   :8.000   Max.   :255.0   Max.   :1.0000   Max.   : 1.401e+01  
                 NA's   :  4.0                    NA's   : 4.000e+00  
      time        
 Min.   :   18.0  
 1st Qu.:  888.8  
 Median :20000.0  
 Mean   :18831.4  
 3rd Qu.:40000.0  
 Max.   :40000.0  
 NA's   :    4.0

# to get landscape metrics to units comparable with the simulation's "rate",
# multiply (connsum,connvar,maxflow,avpath) or 
# divide (resistance,mindist) by sqrt(r)*256/(2*pi/alpha^2-1)
# and note that dispersal distance 'disp' is 2/alpha
